# Supplementary material for: Analyzing the Therapeutic Efficacy of Bis-Choline-Tetrathiomolybdate in the Atp7b−/− Copper Overload Mouse Model
Source: Biomedicines. 2021 Dec 8;9(12):1861. doi: 10.3390/biomedicines9121861 (PMC8698685; doi:10.3390/biomedicines9121861)
Supplement: Supplementary file 1 [file biomedicines-09-01861-s001.zip]

Archive with 1 entries (1 files):
- biomedicines-1472356-supplementary.pdf
